# Supplementary material for: Secondary Forest Conversion Into Betel Nut Plantations Reduces Soil Water Retention by Altering Soil Properties
Source: Ecol Evol. 2026 Jan 14;16(1):e72924. doi: 10.1002/ece3.72924 (PMC12800915; doi:10.1002/ece3.72924)
Supplement: Supplementary file 2 — Data S1: ece372924‐sup‐0002‐DataS1.xlsx. [file ECE3-16-e72924-s001.xlsx]

## Sheet: Sheet1
group	soil.depth	SOM	TN	TC	C:N	BD	TP	NCP	CP		group	soil depth	Clay	Silt	Sand		group	SWC	SWHC	CWC	FC
SF	0-10	30.5294	2.21534	18.8334	8.50134	0.9445	64.3585	25.9784	38.3801		SF	0-10	15.44	45.18	39.37		SF	37.639	53.8698	38.3801	33.4357
SF	10-20	23.9682	1.78904	15.4908	8.65875	1.0063	62.0264	30.5944	31.432		SF	10-20	15.42	46.65	37.92		SF	34.4828	49.7665	31.432	28.2421
SF	20-30	19.6623	1.3524	11.9568	8.84114	1.6799	36.6075	17.9993	18.6083		SF	20-30	15.13	49.9	34.96		SF	22.8109	19.6678	18.6083	18.1737
SF	30-40	16.5251	1.12451	10.0639	8.9496	1.4531	45.166	24.1283	21.0378		SF	30-40	17.35	61.55	21.09		SF	26.0478	24.9948	21.0378	18.3745
SF	40-50	13.9192	1.0815	8.71436	8.05767	1.6227	38.766	20.3276	18.4384		SF	40-50	10.84	34.86	54.29		SF	23.1096	20.2872	18.4384	17.6866
SF	50-60	21.9189	1.45163	13.8872	9.56664	1.4879	43.8528	22.0637	21.7891		SF	50-60	13.91	42.72	43.36		SF	22.0455	18.0367	17.5136	16.6595
SF	0-10	34.0161	2.18972	23.6008	10.778	1.0431	60.6377	25.713	34.9247		SF	0-10	14.46	50.13	35.4		SF	31.8953	49.8322	34.9247	30.3998
SF	10-20	20.6123	1.32019	12.833	9.72056	1.3174	50.2868	22.9299	27.3569		SF	10-20	12.47	43.79	43.73		SF	24.6926	33.0348	27.3569	24.9886
SF	20-30	20.6122	1.30232	12.7021	9.75344	1.2859	51.4755	23.985	27.4905		SF	20-30	13.45	48.54	38		SF	27.195	32.6075	27.4905	24.512
SF	30-40	30.159	1.70334	18.0497	10.5967	1.2812	51.6528	24.3347	27.3181		SF	30-40	13.42	46.8	39.77		SF	24.6332	34.6238	27.3181	24.2195
SF	40-50	NA	NA	NA	NA	1.4009	47.1358	19.4108	27.725		SF	40-50	NA	NA	NA		SF	21.8793	20.5505	18.243	16.8641
SF	50-60	NA	NA	NA	NA	1.3781	47.9962	19.5658	28.4304		SF	50-60	NA	NA	NA		SF	16.104	25.5717	21.203	18.5959
SF	0-10	24.5455	1.68187	15.6328	9.29492	1.0855	59.0377	25.7996	33.2381		SF	0-10	9.8	39.18	51.01		SF	25.3063	49.9401	33.2381	29.8204
SF	10-20	15.7235	1.05774	9.30648	8.79847	1.4821	44.0717	21.3809	22.6908		SF	10-20	11.94	45.36	42.69		SF	22.1173	26.6581	22.6908	21.3953
SF	20-30	10.7408	0.754037	6.25118	8.29029	1.7436	34.2038	13.4249	20.7788		SF	20-30	4.93	22.59	72.48		SF	23.1303	23.8702	20.7788	19.6777
SF	30-40	7.45014	0.605629	4.38898	7.24698	1.4516	45.2226	21.3662	23.8564		SF	30-40	4.15	20.86	74.98		SF	23.2915	29.7809	23.8564	21.8517
SF	40-50	5.09221	0.50907	2.92249	5.74085	1.7985	32.1321	13.8891	18.243		SF	40-50	2.72	16.64	80.64		SF	16.7535	24.9546	21.381	19.2611
SF	50-60	3.53147	0.380039	1.75528	4.61867	1.8734	29.3057	11.792	17.5136		SF	50-60	3.16	18.6	78.23		SF	26.1406	54.235	49.5779	46.1728
SF	0-10	29.7585	1.76678	17.4335	9.86741	1.0543	60.2151	10.6372	49.5779		SF	0-10	11.85	32.86	55.28		SF	22.7516	34.5042	29.6524	27.2155
SF	10-20	20.1094	1.16729	11.5928	9.93143	1.3665	48.434	18.7816	29.6524		SF	10-20	15.05	37.61	47.34		SF	18.1003	29.7562	26.0033	23.7707
SF	20-30	19.3498	1.25764	12.0652	9.59358	1.4602	44.8981	18.8948	26.0033		SF	20-30	16.74	49.51	33.74		SF	18.8105	23.9669	21.9681	20.0245
SF	30-40	17.4016	1.13465	10.3324	9.1062	1.631	38.4528	16.4847	21.9681		SF	30-40	17.24	50.44	32.3		SF	25.7679	26.1106	21.7891	18.637
SF	40-50	12.7352	0.823878	8.01972	9.73411	1.651	37.6981	16.3171	21.381		SF	40-50	12.09	40.01	47.88		BP	28.9696	43.6038	37.639	32.736
SF	50-60	17.0895	1.25087	10.999	8.79308	1.5611	41.0906	19.8876	21.203		SF	50-60	5.03	21.78	73.19		BP	18.4377	30.1179	27.6713	25.1363
																	BP	28.5753	27.6164	25.8973	24.089
																	BP	32.9799	35.5617	28.4463	26.702
BP	0-10	11.7602	0.808674	7.00242	8.65914	1.1813	55.4226	20.1225	35.3001		BP	0-10	3.23	12.98	83.78		BP	19.403	38.2473	32.8859	30.2093
BP	10-20	5.50392	0.467384	3.14492	6.72877	1.1993	54.7434	21.8575	32.8859		BP	10-20	2.5	9.43	88.07		BP	26.906	27.8838	25.4564	23.6171
BP	20-30	4.29212	0.426155	2.30933	5.41899	1.357	48.7925	21.1211	27.6713		BP	20-30	3.07	11.58	85.35		BP	30.0729	28.1861	26.2652	25.3457
BP	30-40	5.21171	0.398916	2.96333	7.42845	1.3739	48.1547	20.2706	27.8841		BP	30-40	4.46	18.29	77.25		BP	24.2527	29.207	26.9859	24.6194
BP	40-50	3.30996	0.367372	1.9828	5.39726	1.2502	52.8226	22.9954	29.8272		BP	40-50	4.27	19.03	76.69		BP	29.2136	41.6067	35.3001	32.3119
BP	50-60	3.77876	0.346613	2.15323	6.21219	1.4452	45.4642	18.4783	26.9859		BP	50-60	4.37	20.25	75.37		BP	23.412	28.0944	25.0817	23.2201
BP	0-10	15.3308	1.08711	9.96834	9.16958	1.1637	56.0868	20.3559	35.7309		BP	0-10	3.6	14.59	81.8		BP	31.2534	36.6504	28.8409	26.7223
BP	10-20	4.92621	0.49547	3.06634	6.18875	1.4074	46.8906	21.8089	25.0817		BP	10-20	3.39	12.89	83.71		BP	20.6127	33.8906	29.8272	23.4842
BP	20-30	4.46497	0.478393	2.64362	5.52604	1.4625	44.8113	19.3549	25.4564		BP	20-30	3.99	16.27	79.73		BP	30.0183	26.5539	24.3074	22.7109
BP	30-40	3.81791	0.5413	2.75557	5.09066	1.46	44.9057	19.0084	25.8973		BP	30-40	4.51	19.49	76		BP	31.142	42.0297	35.7309	32.4482
BP	40-50	4.50347	0.561657	1.97702	3.51997	1.4053	46.9698	17.2609	29.709		BP	40-50	4.48	17.61	77.91		BP	24.9499	35.8453	28.1091	25.9362
BP	50-60	3.90418	0.647965	2.26158	3.49028	1.5847	40.2	15.8926	24.3074		BP	50-60	6.72	27.78	65.5		BP	23.8227	30.206	27.8841	24.0338
BP	0-10	7.99821	0.668387	4.9587	7.4189	1.2054	54.5132	16.8742	37.639		BP	0-10	3.47	13.21	83.31		BP	29.9509	32.719	29.709	27.0405
BP	10-20	6.10032	0.514232	3.66018	7.11776	1.2978	51.0264	22.9173	28.1091		BP	10-20	4.78	18.8	76.41		BP	32.6162	35.5256	29.1785	27.2567
BP	20-30	5.06565	0.459196	2.80017	6.09798	1.2933	51.1962	22.3553	28.8409		BP	20-30	8.21	33.51	58.27
BP	30-40	4.06217	0.454712	2.64956	5.8269	1.4681	44.6	18.3348	26.2652		BP	30-40	7.68	30.58	61.73
BP	40-50	3.92469	0.506481	2.48251	4.90149	1.3014	50.8906	22.4443	28.4463		BP	40-50	9.49	37.72	52.77
BP	50-60	3.85289	0.492206	2.60341	5.28927	1.3061	50.7132	21.5347	29.1785		BP	50-60	8.14	30.09	61.77
BP	0-10	4.37332	0.95113	8.65539	9.10012						BP	0-10	3.98	15.77	80.24
BP	10-20	6.4999	0.552166	4.03976	7.31621						BP	10-20	6.91	30.27	62.8
BP	20-30	5.16542	0.398062	3.0757	7.72668						BP	20-30	8.44	35.75	55.79
BP	30-40	4.71372	0.493525	2.93229	5.94152						BP	30-40	9.26	40.26	50.47
BP	40-50	5.84053	0.495241	3.03003	6.1183						BP	40-50	11.09	47.09	41.81
BP	50-60	6.30926	0.513589	2.97036	5.78354						BP	50-60	11.02	46.92	42.05
